# Supplementary material for: Inosine Pretreatment Attenuates LPS-Induced Lung Injury through Regulating the TLR4/MyD88/NF-κB Signaling Pathway In Vivo
Source: Nutrients. 2022 Jul 9;14(14):2830. doi: 10.3390/nu14142830 (PMC9318366; doi:10.3390/nu14142830)
Supplement: Supplementary file 1 [file nutrients-14-02830-s001.zip]

Archive with 1 entries (1 files):
- nutrients-1795090-supplementary.pdf
